# Supplementary material for: Using Mendelian Randomization to Study the Role of Iron in Health and Disease
Source: Int J Mol Sci. 2023 Aug 30;24(17):13458. doi: 10.3390/ijms241713458 (PMC10487635; doi:10.3390/ijms241713458)
Supplement: Supplementary file 1 [file ijms-24-13458-s001.zip]

Archive with 1 entries (1 files):
- ijms-2487409-supplementary.pdf
